# Supplementary material for: 3D Chromatin Architecture Provides Insights Into Leaf Trait Variation Among Pear Species
Source: Adv Sci (Weinh). 2026 May 12;13(41):e19321. doi: 10.1002/advs.202519321 (PMC13335592; doi:10.1002/advs.202519321)
Supplement: Supplementary file 1 — Supporting File 1: advs75472‐sup‐0001‐FiguresS1‐S20.zip. [file ADVS-13-e19321-s002.zip]

Archive with 20 entries (20 files):
- advs75472-sup-0002-FigureS2.pdf
- advs75472-sup-0003-FigureS3.pdf
- advs75472-sup-0004-FigureS4.pdf
- advs75472-sup-0005-FigureS5.pdf
- advs75472-sup-0006-FigureS6.pdf
- advs75472-sup-0007-FigureS7.pdf
- advs75472-sup-0008-FigureS8.pdf
- advs75472-sup-0009-FigureS9.pdf
- advs75472-sup-0010-FigureS10.pdf
- advs75472-sup-0011-FigureS11.pdf
- advs75472-sup-0012-FigureS12.pdf
- advs75472-sup-0013-FigureS13.pdf
- advs75472-sup-0014-FigureS14.pdf
- advs75472-sup-0015-FigureS15.pdf
- advs75472-sup-0016-FigureS16.pdf
- advs75472-sup-0017-FigureS17.pdf
- advs75472-sup-0018-FigureS18.pdf
- advs75472-sup-0019-FigureS19.pdf
- advs75472-sup-0020-Figure S20.pdf
- advs75472-sup-0001-FigureS1.pdf
