# Supplementary material for: 3D Chromatin Architecture Provides Insights Into Leaf Trait Variation Among Pear Species
Source: Adv Sci (Weinh). 2026 May 12;13(41):e19321. doi: 10.1002/advs.202519321 (PMC13335592; doi:10.1002/advs.202519321)
Supplement: Supplementary file 2 — Supporting File 2: advs75472‐sup‐0002‐TablesS1‐S7.zip. [Correction added on 13 May 2026 after first online publication: supporting information file 2 is updated.] [file ADVS-13-e19321-s001.zip]

Archive with 8 entries (7 files):
- advs75472-sup-0002-tabless1-s7/
- advs75472-sup-0002-tabless1-s7/advs75472-sup-0021-TableS1.docx
- advs75472-sup-0002-tabless1-s7/advs75472-sup-0022-TableS2.docx
- advs75472-sup-0002-tabless1-s7/advs75472-sup-0023-TableS3.docx
- advs75472-sup-0002-tabless1-s7/advs75472-sup-0024-TableS4.xlsx
- advs75472-sup-0002-tabless1-s7/advs75472-sup-0025-TableS5.docx
- advs75472-sup-0002-tabless1-s7/advs75472-sup-0026-TableS6.docx
- advs75472-sup-0002-tabless1-s7/advs75472-sup-0027-TableS7.docx
