# Supplementary material for: 3D Chromatin Architecture Provides Insights Into Leaf Trait Variation Among Pear Species
Source: Adv Sci (Weinh). 2026 May 12;13(41):e19321. doi: 10.1002/advs.202519321 (PMC13335592; doi:10.1002/advs.202519321)
Supplement: Supplementary file 2 — Supporting File 2: advs75472‐sup‐0002‐TablesS1‐S7.zip. [Correction added on 13 May 2026 after first online publication: supporting information file 2 is updated.] [file ADVS-13-e19321-s001.zip › advs75472-sup-0002-tabless1-s7/advs75472-sup-0024-TableS4.xlsx]

## Sheet: Sheet1
Table S4. The location of TAD-like domains in ‘Dangshansuli’ genome.
Chr	Start	End
Chr01	200001	275000
Chr01	300001	325000
Chr01	350001	375000
Chr01	400001	425000
Chr01	425001	450000
Chr01	450001	575000
Chr01	600001	625000
Chr01	625001	650000
Chr01	675001	700000
Chr01	725001	750000
Chr01	750001	775000
Chr01	800001	825000
Chr01	825001	850000
Chr01	875001	900000
Chr01	900001	925000
Chr01	950001	975000
Chr01	1000001	1075000
Chr01	1100001	1125000
Chr01	1125001	1150000
Chr01	1175001	1200000
Chr01	1225001	1250000
Chr01	1250001	1325000
Chr01	1350001	1375000
Chr01	1400001	1475000
Chr01	1500001	1525000
Chr01	1550001	1575000
Chr01	1575001	1600000
Chr01	1625001	1650000
Chr01	1675001	1700000
Chr01	1700001	1775000
Chr01	1800001	1825000
Chr01	1825001	1850000
Chr01	1875001	1975000
Chr01	2000001	2025000
Chr01	2050001	2075000
Chr01	2075001	2100000
Chr01	2100001	2125000
Chr01	2125001	2150000
Chr01	2175001	2200000
Chr01	2200001	2325000
Chr01	2350001	2475000
Chr01	2500001	2525000
Chr01	2550001	2575000
Chr01	2575001	2600000
Chr01	2625001	2900000
Chr01	3300001	3350000
Chr01	3375001	3400000
Chr01	4000001	4025000
Chr01	4050001	4075000
Chr01	4075001	4200000
Chr01	4225001	4275000
Chr01	4300001	4325000
Chr01	4325001	4475000
Chr01	4500001	4525000
Chr01	4525001	4550000
Chr01	4575001	4600000
Chr01	4600001	4700000
Chr01	4725001	4750000
Chr01	4750001	4775000
Chr01	4775001	4800000
Chr01	4800001	4825000
Chr01	4850001	4875000
Chr01	4900001	4950000
Chr01	4975001	5000000
Chr01	5025001	5050000
Chr01	5050001	5125000
Chr01	5150001	5175000
Chr01	5200001	5225000
Chr01	5250001	5275000
Chr01	5300001	5325000
Chr01	5325001	5350000
Chr01	5350001	5425000
Chr01	5450001	5550000
Chr01	5575001	5625000
Chr01	5650001	5675000
Chr01	5700001	5725000
Chr01	5725001	5825000
Chr01	5850001	5875000
Chr01	5900001	5925000
Chr01	5925001	6025000
Chr01	6050001	6075000
Chr01	6100001	6125000
Chr01	6150001	6250000
Chr01	6275001	6325000
Chr01	6350001	6375000
Chr01	6400001	6425000
Chr01	6425001	6475000
Chr01	6500001	6525000
Chr01	6525001	6550000
Chr01	6575001	6600000
Chr01	6600001	6625000
Chr01	6625001	6725000
Chr01	6750001	6825000
Chr01	6850001	6900000
Chr01	6925001	6950000
Chr01	6950001	7000000
Chr01	7025001	7075000
Chr01	7100001	7125000
Chr01	7150001	7175000
Chr01	7200001	7225000
Chr01	7250001	7275000
Chr01	7300001	7325000
Chr01	7325001	7350000
Chr01	7375001	7450000
Chr01	7475001	7500000
Chr01	7525001	7600000
Chr01	7625001	7675000
Chr01	7700001	7725000
Chr01	7725001	7750000
Chr01	7775001	7825000
Chr01	7850001	7975000
Chr01	8000001	8025000
Chr01	8050001	8075000
Chr01	8075001	8150000
Chr01	8175001	8225000
Chr01	8250001	8275000
Chr01	8275001	8300000
Chr01	8325001	8450000
Chr01	8475001	8675000
Chr01	8700001	8725000
Chr01	8750001	8775000
Chr01	8775001	8900000
Chr01	8925001	8950000
Chr01	8975001	9000000
Chr01	9025001	9050000
Chr01	9050001	9150000
Chr01	9175001	9200000
Chr01	9200001	9225000
Chr01	9250001	9300000
Chr01	9325001	9350000
Chr01	9375001	9450000
Chr01	9475001	9500000
Chr01	9525001	9550000
Chr01	9550001	9575000
Chr01	9600001	9625000
Chr01	9625001	9650000
Chr01	9675001	9700000
Chr01	9700001	9725000
Chr01	9750001	9800000
Chr01	9825001	9850000
Chr01	9875001	9900000
Chr01	9900001	9975000
Chr01	10000001	10125000
Chr01	10150001	10175000
Chr01	10200001	10225000
Chr01	10225001	10250000
Chr01	10275001	10300000
Chr01	10325001	10350000
Chr01	10350001	10375000
Chr01	10400001	10500000
Chr01	10525001	10575000
Chr01	10600001	10625000
Chr01	10650001	10675000
Chr01	10700001	10750000
Chr01	10775001	10800000
Chr01	10825001	10875000
Chr01	10900001	10925000
Chr01	10925001	10950000
Chr01	10975001	11025000
Chr01	11050001	11125000
Chr01	11150001	11175000
Chr01	11175001	11350000
Chr01	11375001	11425000
Chr01	11450001	11475000
Chr01	11475001	11600000
Chr01	11625001	11675000
Chr01	11700001	11725000
Chr01	11750001	11775000
Chr01	11775001	11800000
Chr01	11825001	11850000
Chr01	11875001	11975000
Chr01	12000001	12025000
Chr01	12050001	12075000
Chr01	12075001	12100000
Chr01	12125001	12150000
Chr01	12150001	12175000
Chr01	12175001	12200000
Chr01	12200001	12250000
Chr01	12275001	12300000
Chr01	12325001	12350000
Chr01	12375001	12400000
Chr01	12425001	12450000
Chr01	12450001	12500000
Chr01	12525001	12550000
Chr01	12575001	12775000
Chr01	12800001	12900000
Chr01	12925001	13125000
Chr01	13150001	13300000
Chr01	13325001	13450000
Chr01	13475001	13550000
Chr01	13575001	13775000
Chr01	13800001	13875000
Chr01	13900001	13925000
Chr01	13925001	13975000
Chr01	14000001	14025000
Chr01	14050001	14075000
Chr01	14100001	14175000
Chr01	14200001	14275000
Chr01	14300001	14325000
Chr01	14325001	14350000
Chr01	14375001	14400000
Chr01	14425001	14450000
Chr01	14475001	14550000
Chr01	14575001	14600000
Chr01	14625001	14650000
Chr01	14650001	14675000
Chr01	14700001	14725000
Chr01	14750001	14925000
Chr01	14950001	15100000
Chr01	15125001	15150000
Chr01	15175001	15225000
Chr01	15250001	15350000
Chr01	15375001	15425000
Chr01	15450001	15575000
Chr01	15600001	15625000
Chr01	15650001	15675000
Chr01	15700001	15725000
Chr01	15750001	15775000
Chr01	15800001	15825000
Chr01	15850001	15925000
Chr01	15950001	16075000
Chr01	16100001	16150000
Chr01	16175001	16200000
Chr01	16200001	16275000
Chr01	16300001	16325000
Chr01	16325001	16350000
Chr01	16350001	16400000
Chr01	16425001	16525000
Chr01	16550001	16575000
Chr01	16600001	16625000
Chr01	16625001	16800000
Chr01	16825001	16875000
Chr01	16900001	16975000
Chr01	17000001	17025000
Chr01	17050001	17075000
Chr01	17075001	17100000
Chr01	17100001	17125000
Chr01	17150001	17275000
Chr01	17300001	17325000
Chr01	17350001	17400000
Chr01	17425001	17550000
Chr01	17575001	17625000
Chr01	17650001	17675000
Chr01	17700001	17725000
Chr01	17725001	17825000
Chr01	17850001	17875000
Chr01	17900001	17925000
Chr01	17950001	17975000
Chr01	17975001	18000000
Chr01	18025001	18050000
Chr01	18050001	18075000
Chr01	18075001	18125000
Chr01	18150001	18175000
Chr01	18200001	18250000
Chr01	18275001	18300000
Chr01	18325001	18350000
Chr01	18375001	18600000
Chr01	18625001	18650000
Chr01	18675001	18700000
Chr01	18700001	18800000
Chr01	18825001	18850000
Chr01	18850001	18875000
Chr01	18900001	18925000
Chr01	18950001	18975000
Chr01	19000001	19025000
Chr01	19050001	19125000
Chr01	19150001	19275000
Chr01	19300001	19325000
Chr01	19325001	19350000
Chr01	19350001	19425000
Chr01	19450001	19475000
Chr01	19500001	19525000
Chr01	19550001	19575000
Chr01	19575001	19700000
Chr01	19725001	19775000
Chr01	19800001	19825000
Chr01	19850001	19900000
Chr01	19925001	19950000
Chr01	19975001	20050000
Chr01	20075001	20125000
Chr01	20150001	20225000
Chr01	20250001	20275000
Chr01	20275001	20300000
Chr01	20300001	20450000
Chr01	20475001	20500000
Chr01	20525001	20550000
Chr01	20550001	20650000
Chr01	20675001	20800000
Chr01	20825001	20850000
Chr01	20850001	20875000
Chr01	20875001	21200000
Chr01	21225001	21250000
Chr01	21250001	21275000
Chr01	21275001	21475000
Chr01	21500001	21625000
Chr01	21650001	21700000
Chr01	21725001	21750000
Chr01	21750001	21775000
Chr01	21775001	21800000
Chr01	21800001	22000000
Chr01	22025001	22250000
Chr01	22275001	22300000
Chr01	22300001	22325000
Chr01	22325001	22375000
Chr01	22400001	22425000
Chr01	22450001	22500000
Chr01	22525001	22550000
Chr01	22550001	22575000
Chr01	22600001	22625000
Chr01	22625001	22725000
Chr01	22750001	22775000
Chr01	22800001	22825000
Chr01	22850001	22875000
Chr01	22875001	22900000
Chr01	22925001	23025000
Chr01	23050001	23075000
Chr01	23075001	23125000
Chr01	23150001	23175000
Chr01	23200001	23350000
Chr01	23375001	23400000
Chr01	23425001	23450000
Chr01	23450001	23500000
Chr01	23525001	23650000
Chr01	23675001	23800000
Chr01	23825001	23900000
Chr01	23925001	23950000
Chr01	23950001	23975000
Chr01	24000001	24050000
Chr01	24075001	24100000
Chr01	24125001	24150000
Chr01	24150001	24175000
Chr01	24200001	24250000
Chr01	24275001	24325000
Chr01	24350001	24375000
Chr01	24400001	24425000
Chr01	24450001	24475000
Chr01	24500001	24525000
Chr01	24525001	24550000
Chr01	24575001	24600000
Chr01	24625001	24700000
Chr01	24725001	24750000
Chr01	24750001	24775000
Chr01	24800001	24825000
Chr01	24850001	24875000
Chr02	25001	150000
Chr02	175001	200000
Chr02	225001	300000
Chr02	325001	825000
Chr02	850001	875000
Chr02	900001	925000
Chr02	925001	975000
Chr02	1000001	1025000
Chr02	1050001	1075000
Chr02	1100001	1200000
Chr02	1225001	1250000
Chr02	1275001	1300000
Chr02	1300001	1325000
Chr02	1325001	1375000
Chr02	1400001	1475000
Chr02	1500001	1525000
Chr02	1550001	1575000
Chr02	1575001	1600000
Chr02	1625001	1650000
Chr02	1650001	1675000
Chr02	1700001	1825000
Chr02	1850001	1875000
Chr02	1900001	1925000
Chr02	1925001	2050000
Chr02	2075001	2175000
Chr02	2200001	2250000
Chr02	2275001	2300000
Chr02	2300001	2325000
Chr02	2325001	2475000
Chr02	2500001	2525000
Chr02	2525001	2550000
Chr02	2575001	2675000
Chr02	2700001	2800000
Chr02	2825001	2850000
Chr02	2850001	2900000
Chr02	2925001	2950000
Chr02	2975001	3025000
Chr02	3050001	3175000
Chr02	3200001	3225000
Chr02	3250001	3275000
Chr02	3300001	3325000
Chr02	3350001	3375000
Chr02	3400001	3425000
Chr02	3425001	3450000
Chr02	3450001	3475000
Chr02	3500001	3550000
Chr02	3575001	3600000
Chr02	3625001	3650000
Chr02	3675001	3700000
Chr02	3725001	3750000
Chr02	3750001	3875000
Chr02	3900001	3925000
Chr02	3950001	3975000
Chr02	3975001	4050000
Chr02	4075001	4100000
Chr02	4100001	4300000
Chr02	4325001	4525000
Chr02	4550001	4575000
Chr02	4600001	4625000
Chr02	4625001	4675000
Chr02	4700001	4825000
Chr02	4850001	4875000
Chr02	4900001	4925000
Chr02	4950001	5025000
Chr02	5050001	5100000
Chr02	5125001	5150000
Chr02	5150001	5225000
Chr02	5250001	5275000
Chr02	5300001	5325000
Chr02	5325001	5475000
Chr02	5500001	5525000
Chr02	5550001	5575000
Chr02	5600001	5625000
Chr02	5650001	5675000
Chr02	5675001	5725000
Chr02	5750001	5825000
Chr02	5850001	5900000
Chr02	5925001	5950000
Chr02	5950001	6000000
Chr02	6025001	6075000
Chr02	6100001	6150000
Chr02	6175001	6200000
Chr02	6200001	6250000
Chr02	6275001	6300000
Chr02	6325001	6350000
Chr02	6375001	6400000
Chr02	6425001	6450000
Chr02	6475001	6550000
Chr02	6575001	6625000
Chr02	6650001	6675000
Chr02	6675001	6750000
Chr02	6775001	6800000
Chr02	6825001	6850000
Chr02	6875001	6900000
Chr02	6925001	6950000
Chr02	6975001	7025000
Chr02	7050001	7075000
Chr02	7100001	7125000
Chr02	7125001	7275000
Chr02	7300001	7450000
Chr02	7475001	7525000
Chr02	7550001	7575000
Chr02	7600001	7650000
Chr02	7675001	7750000
Chr02	7775001	7850000
Chr02	7875001	7900000
Chr02	7925001	8000000
Chr02	8025001	8150000
Chr02	8175001	8200000
Chr02	8225001	8325000
Chr02	8350001	8425000
Chr02	8450001	8500000
Chr02	8525001	8550000
Chr02	8575001	8650000
Chr02	8675001	8700000
Chr02	8725001	8800000
Chr02	8825001	8850000
Chr02	8875001	8950000
Chr02	8975001	9025000
Chr02	9050001	9100000
Chr02	9125001	9150000
Chr02	9175001	9275000
Chr02	9300001	9400000
Chr02	9425001	9450000
Chr02	9475001	9550000
Chr02	9575001	9600000
Chr02	9600001	9625000
Chr02	9650001	9675000
Chr02	9700001	9725000
Chr02	9725001	9825000
Chr02	9850001	9900000
Chr02	9925001	9950000
Chr02	9975001	10000000
Chr02	10025001	10050000
Chr02	10075001	10100000
Chr02	10125001	10175000
Chr02	10200001	10225000
Chr02	10225001	10350000
Chr02	10375001	10425000
Chr02	10450001	10525000
Chr02	10550001	10575000
Chr02	10600001	10625000
Chr02	10650001	10725000
Chr02	10750001	10800000
Chr02	10825001	10900000
Chr02	10925001	10950000
Chr02	10950001	10975000
Chr02	11000001	11025000
Chr02	11025001	11050000
Chr02	11075001	11100000
Chr02	11125001	11150000
Chr02	11150001	11175000
Chr02	11175001	11200000
Chr02	11225001	11250000
Chr02	11275001	11350000
Chr02	11375001	11400000
Chr02	11425001	11450000
Chr02	11450001	11525000
Chr02	11550001	11575000
Chr02	11600001	11625000
Chr02	11650001	11675000
Chr02	11700001	11750000
Chr02	11775001	11850000
Chr02	11875001	11975000
Chr02	12000001	12025000
Chr02	12050001	12075000
Chr02	12100001	12125000
Chr02	12125001	12150000
Chr02	12175001	12200000
Chr02	12200001	12225000
Chr02	12250001	12375000
Chr02	12400001	12425000
Chr02	12450001	12475000
Chr02	12475001	12575000
Chr02	12600001	12625000
Chr02	12625001	12700000
Chr02	12725001	12800000
Chr02	12825001	12875000
Chr02	12900001	12925000
Chr02	12950001	13050000
Chr02	13075001	13100000
Chr02	13125001	13150000
Chr02	13175001	13250000
Chr02	13275001	13300000
Chr02	13300001	13375000
Chr02	13400001	13425000
Chr02	13450001	13475000
Chr02	13475001	13500000
Chr02	13525001	13550000
Chr02	13575001	13675000
Chr02	13700001	13725000
Chr02	13750001	13775000
Chr02	13800001	13825000
Chr02	13825001	13850000
Chr02	13875001	13900000
Chr02	13900001	13925000
Chr02	13925001	14050000
Chr02	14075001	14125000
Chr02	14150001	14175000
Chr02	14200001	14225000
Chr02	14250001	14300000
Chr02	14325001	14350000
Chr02	14375001	14400000
Chr02	14425001	14450000
Chr02	14450001	14475000
Chr02	14500001	14525000
Chr02	14550001	14600000
Chr02	14625001	14650000
Chr02	14675001	14700000
Chr02	14700001	14750000
Chr02	14775001	14800000
Chr02	14825001	14850000
Chr02	14875001	14900000
Chr02	14925001	14950000
Chr02	14975001	15000000
Chr02	15025001	15050000
Chr02	15050001	15150000
Chr02	15175001	15200000
Chr02	15225001	15250000
Chr02	15250001	15275000
Chr02	15275001	15300000
Chr02	15325001	15350000
Chr02	15350001	15375000
Chr02	15400001	15425000
Chr02	15450001	15475000
Chr02	15475001	15500000
Chr02	15525001	15650000
Chr02	15675001	15750000
Chr02	15775001	15825000
Chr02	15850001	15875000
Chr02	15875001	16025000
Chr02	16050001	16150000
Chr02	16175001	16200000
Chr02	16200001	16350000
Chr02	16375001	16400000
Chr02	16400001	16425000
Chr02	16425001	16450000
Chr02	16475001	16500000
Chr02	16500001	16575000
Chr02	16600001	16625000
Chr02	16625001	16650000
Chr02	16675001	16850000
Chr02	16875001	16925000
Chr02	16950001	16975000
Chr02	16975001	17100000
Chr02	17125001	17200000
Chr02	17225001	17275000
Chr02	18325001	18350000
Chr02	18350001	18425000
Chr02	18450001	18475000
Chr02	18500001	18650000
Chr02	18675001	18700000
Chr02	18700001	18875000
Chr02	18900001	18925000
Chr02	18950001	18975000
Chr02	18975001	19125000
Chr02	19150001	19200000
Chr02	19225001	19250000
Chr02	19275001	19300000
Chr02	19325001	19400000
Chr02	19425001	19550000
Chr02	19575001	19625000
Chr02	19650001	19700000
Chr02	19725001	19750000
Chr02	19775001	19800000
Chr02	19800001	20050000
Chr02	20075001	20150000
Chr02	20175001	20200000
Chr02	20225001	20250000
Chr02	20275001	20300000
Chr02	20300001	20325000
Chr02	20325001	20350000
Chr02	20375001	20425000
Chr02	20450001	20475000
Chr02	20500001	20525000
Chr02	20525001	20600000
Chr02	20625001	20650000
Chr02	20675001	20700000
Chr02	20700001	20725000
Chr02	20750001	20775000
Chr02	20800001	20950000
Chr02	20975001	21200000
Chr02	21225001	21375000
Chr02	21400001	21425000
Chr02	21425001	21450000
Chr02	21450001	21525000
Chr02	21550001	21575000
Chr02	21600001	21625000
Chr02	21625001	21775000
Chr02	21800001	21825000
Chr02	21850001	21875000
Chr02	21875001	22000000
Chr02	22025001	22075000
Chr02	22100001	22225000
Chr02	22250001	22350000
Chr02	22375001	22400000
Chr02	22425001	22475000
Chr02	22500001	22575000
Chr02	22600001	22800000
Chr02	22825001	22850000
Chr02	22875001	22900000
Chr02	22925001	23000000
Chr02	23025001	23075000
Chr02	23100001	23125000
Chr02	23125001	23150000
Chr02	23175001	23225000
Chr02	23250001	23300000
Chr02	23325001	23350000
Chr02	23375001	23400000
Chr02	23425001	23500000
Chr02	23525001	23575000
Chr02	23600001	23625000
Chr02	23650001	23675000
Chr02	23700001	23725000
Chr02	23725001	23775000
Chr02	23800001	23825000
Chr02	23825001	23875000
Chr02	23900001	24000000
Chr02	24025001	24050000
Chr02	24050001	24075000
Chr02	24100001	24125000
Chr02	24125001	24150000
Chr02	24150001	24375000
Chr02	24400001	24475000
Chr02	24500001	24525000
Chr02	24550001	24575000
Chr02	24575001	24725000
Chr02	24750001	24925000
Chr02	24950001	25000000
Chr02	25025001	25050000
Chr02	25075001	25250000
Chr02	25275001	25300000
Chr02	25325001	25350000
Chr02	25350001	25475000
Chr02	25500001	25525000
Chr02	25525001	25550000
Chr02	25550001	25575000
Chr02	25600001	25675000
Chr02	25700001	25725000
Chr02	25725001	25775000
Chr02	25800001	25925000
Chr02	25950001	25975000
Chr02	25975001	26000000
Chr02	26000001	26125000
Chr02	26150001	26175000
Chr02	26175001	26200000
Chr02	26200001	26350000
Chr02	26375001	26425000
Chr02	26450001	26575000
Chr02	26600001	26625000
Chr02	26650001	26675000
Chr02	26700001	26800000
Chr02	26825001	26850000
Chr02	26850001	26875000
Chr02	26900001	27000000
Chr02	27025001	27050000
Chr02	27050001	27200000
Chr02	27225001	27250000
Chr02	27275001	27300000
Chr02	27325001	27350000
Chr02	27375001	27400000
Chr02	27425001	27450000
Chr02	27450001	27475000
Chr02	27475001	27575000
Chr02	27600001	27625000
Chr02	27650001	27750000
Chr02	27775001	27850000
Chr02	27875001	27900000
Chr02	27925001	27950000
Chr02	27950001	27975000
Chr02	28000001	28050000
Chr02	28075001	28150000
Chr02	28175001	28225000
Chr02	28250001	28275000
Chr02	28300001	28325000
Chr02	28325001	28375000
Chr02	28400001	28425000
Chr02	28450001	28475000
Chr02	28475001	28500000
Chr02	28525001	28550000
Chr02	28550001	28575000
Chr02	28600001	28625000
Chr02	28650001	28675000
Chr02	28700001	28725000
Chr03	25001	150000
Chr03	175001	200000
Chr03	200001	250000
Chr03	275001	400000
Chr03	425001	575000
Chr03	600001	625000
Chr03	650001	675000
Chr03	675001	700000
Chr03	700001	825000
Chr03	850001	950000
Chr03	975001	1075000
Chr03	1100001	1125000
Chr03	1150001	1175000
Chr03	1175001	1200000
Chr03	1225001	1250000
Chr03	1275001	1375000
Chr03	1400001	1425000
Chr03	1450001	1475000
Chr03	1475001	1525000
Chr03	1550001	1575000
Chr03	1575001	1600000
Chr03	1625001	1650000
Chr03	1675001	1700000
Chr03	1700001	1825000
Chr03	1850001	1900000
Chr03	1925001	1950000
Chr03	1950001	2025000
Chr03	2050001	2100000
Chr03	2125001	2200000
Chr03	2225001	2250000
Chr03	2250001	2275000
Chr03	2275001	2300000
Chr03	2300001	2450000
Chr03	2475001	2525000
Chr03	2550001	2575000
Chr03	2600001	2625000
Chr03	2625001	2800000
Chr03	2825001	2850000
Chr03	2875001	2900000
Chr03	2900001	2975000
Chr03	3000001	3025000
Chr03	3050001	3100000
Chr03	3125001	3150000
Chr03	3150001	3175000
Chr03	3200001	3225000
Chr03	3250001	3275000
Chr03	3275001	3375000
Chr03	3400001	3550000
Chr03	3575001	3625000
Chr03	3650001	3700000
Chr03	3725001	3750000
Chr03	3775001	3800000
Chr03	3825001	3850000
Chr03	3850001	3925000
Chr03	3950001	4025000
Chr03	4050001	4075000
Chr03	4100001	4125000
Chr03	4150001	4250000
Chr03	4275001	4375000
Chr03	4400001	4425000
Chr03	4450001	4500000
Chr03	4525001	4625000
Chr03	4650001	4675000
Chr03	4700001	4725000
Chr03	4725001	4750000
Chr03	4750001	4775000
Chr03	4775001	4825000
Chr03	4850001	4925000
Chr03	4950001	4975000
Chr03	4975001	5075000
Chr03	5100001	5125000
Chr03	5150001	5175000
Chr03	5175001	5325000
Chr03	5350001	5450000
Chr03	5475001	5500000
Chr03	5525001	5550000
Chr03	5550001	5575000
Chr03	5600001	5625000
Chr03	5625001	5675000
Chr03	5700001	5725000
Chr03	5750001	5775000
Chr03	5775001	5800000
Chr03	5800001	5925000
Chr03	5950001	6100000
Chr03	6125001	6250000
Chr03	6275001	6400000
Chr03	6425001	6450000
Chr03	6475001	6525000
Chr03	6550001	6575000
Chr03	6575001	6600000
Chr03	6600001	6675000
Chr03	6700001	6725000
Chr03	6750001	6775000
Chr03	6800001	6900000
Chr03	6925001	6950000
Chr03	6975001	7000000
Chr03	7000001	7025000
Chr03	7050001	7075000
Chr03	7100001	7300000
Chr03	7325001	7350000
Chr03	7375001	7600000
Chr03	7625001	7650000
Chr03	7675001	7700000
Chr03	7725001	7750000
Chr03	7775001	7800000
Chr03	7800001	7875000
Chr03	7900001	7925000
Chr03	7925001	8000000
Chr03	8025001	8050000
Chr03	8075001	8100000
Chr03	8100001	8175000
Chr03	8200001	8225000
Chr03	8225001	8250000
Chr03	8250001	8275000
Chr03	8300001	8350000
Chr03	8375001	8575000
Chr03	8600001	8700000
Chr03	8725001	8750000
Chr03	8775001	8850000
Chr03	8875001	8975000
Chr03	9000001	9025000
Chr03	9025001	9050000
Chr03	9050001	9150000
Chr03	9175001	9200000
Chr03	9200001	9225000
Chr03	9250001	9275000
Chr03	9275001	9300000
Chr03	9325001	9350000
Chr03	9350001	9375000
Chr03	9375001	9400000
Chr03	9425001	9450000
Chr03	9475001	9550000
Chr03	9575001	9600000
Chr03	9600001	9625000
Chr03	9650001	9675000
Chr03	9675001	9700000
Chr03	9700001	9750000
Chr03	9775001	9850000
Chr03	9875001	10000000
Chr03	10025001	10050000
Chr03	10075001	10125000
Chr03	10150001	10175000
Chr03	10175001	10200000
Chr03	10225001	10275000
Chr03	10300001	10400000
Chr03	10425001	10450000
Chr03	10475001	10550000
Chr03	10575001	10600000
Chr03	10625001	10650000
Chr03	10650001	10775000
Chr03	10800001	10825000
Chr03	10850001	10900000
Chr03	10925001	10950000
Chr03	10975001	11050000
Chr03	11075001	11100000
Chr03	11100001	11125000
Chr03	11150001	11300000
Chr03	11325001	11350000
Chr03	11375001	11400000
Chr03	11400001	11475000
Chr03	11500001	11525000
Chr03	11525001	11550000
Chr03	11575001	11600000
Chr03	11625001	11650000
Chr03	11650001	11675000
Chr03	11700001	11725000
Chr03	11725001	11750000
Chr03	11750001	11850000
Chr03	11875001	11950000
Chr03	11975001	12000000
Chr03	12025001	12050000
Chr03	12050001	12125000
Chr03	12150001	12175000
Chr03	12200001	12225000
Chr03	12250001	12275000
Chr03	12300001	12325000
Chr03	12325001	12525000
Chr03	12550001	12575000
Chr03	12600001	12650000
Chr03	12675001	12700000
Chr03	12700001	12725000
Chr03	12725001	12850000
Chr03	12875001	12900000
Chr03	12925001	12950000
Chr03	12950001	13275000
Chr03	13300001	13350000
Chr03	13375001	13400000
Chr03	13425001	13500000
Chr03	13525001	13575000
Chr03	13600001	13625000
Chr03	13625001	13650000
Chr03	13675001	13700000
Chr03	13725001	13800000
Chr03	13825001	13850000
Chr03	13875001	13900000
Chr03	13900001	14000000
Chr03	14025001	14075000
Chr03	14100001	14200000
Chr03	14225001	14250000
Chr03	14275001	14325000
Chr03	14350001	14375000
Chr03	14400001	14425000
Chr03	14450001	14475000
Chr03	14475001	14625000
Chr03	14650001	14675000
Chr03	14675001	14700000
Chr03	14725001	14825000
Chr03	14850001	14875000
Chr03	14900001	14925000
Chr03	14925001	14950000
Chr03	14975001	15000000
Chr03	15025001	15050000
Chr03	15050001	15075000
Chr03	15100001	15225000
Chr03	15250001	15325000
Chr03	15350001	15425000
Chr03	15450001	15625000
Chr03	15650001	15700000
Chr03	15725001	15750000
Chr03	15775001	16225000
Chr03	16250001	16275000
Chr03	16300001	16325000
Chr03	16325001	16350000
Chr03	16350001	16375000
Chr03	16400001	16425000
Chr03	16425001	16450000
Chr03	16475001	16500000
Chr03	16500001	16525000
Chr03	16550001	16600000
Chr03	16625001	16650000
Chr03	16675001	16700000
Chr03	16725001	16750000
Chr03	16925001	17000000
Chr03	17025001	17050000
Chr03	17075001	17125000
Chr03	17150001	17175000
Chr03	17175001	17300000
Chr03	17325001	17350000
Chr03	17350001	17375000
Chr03	17375001	17400000
Chr03	17425001	17450000
Chr03	17450001	17475000
Chr03	17475001	17500000
Chr03	17525001	17550000
Chr03	17575001	17675000
Chr03	17700001	17725000
Chr03	17750001	17775000
Chr03	17800001	17825000
Chr03	17850001	17875000
Chr03	17875001	17900000
Chr03	17925001	17950000
Chr03	17950001	17975000
Chr03	18000001	18025000
Chr03	18050001	18075000
Chr03	18100001	18125000
Chr03	18150001	18175000
Chr03	18175001	18275000
Chr03	18300001	18325000
Chr03	18350001	18375000
Chr03	18400001	18450000
Chr03	18475001	18600000
Chr03	18625001	18750000
Chr03	18775001	18800000
Chr03	18825001	19075000
Chr03	19100001	19200000
Chr03	19225001	19250000
Chr03	19275001	19300000
Chr03	19300001	19450000
Chr03	19475001	19500000
Chr03	19500001	19525000
Chr03	19525001	19575000
Chr03	19600001	19625000
Chr03	19650001	19675000
Chr03	19675001	19750000
Chr03	19775001	19800000
Chr03	19825001	19850000
Chr03	19875001	19925000
Chr03	19950001	19975000
Chr03	20000001	20100000
Chr03	20125001	20150000
Chr03	20175001	20200000
Chr03	20200001	20300000
Chr03	20325001	20425000
Chr03	20450001	20500000
Chr03	20525001	20550000
Chr03	20550001	20575000
Chr03	20600001	20625000
Chr03	20650001	20850000
Chr03	20875001	20925000
Chr03	20950001	21075000
Chr03	21100001	21125000
Chr03	21125001	21150000
Chr03	21175001	21275000
Chr03	21300001	21350000
Chr03	21375001	21400000
Chr03	21425001	21550000
Chr03	21575001	21625000
Chr03	21650001	21700000
Chr03	21725001	21800000
Chr03	21825001	21925000
Chr03	21950001	21975000
Chr03	22000001	22025000
Chr03	22025001	22050000
Chr03	22075001	22100000
Chr03	22100001	22175000
Chr03	22200001	22225000
Chr03	22250001	22350000
Chr03	22375001	22400000
Chr03	22425001	22450000
Chr03	22450001	22475000
Chr03	22475001	22525000
Chr03	22550001	22575000
Chr03	22600001	22625000
Chr03	22625001	22675000
Chr03	22700001	22725000
Chr03	22750001	22775000
Chr03	22800001	22825000
Chr03	22850001	22875000
Chr03	22900001	22925000
Chr03	22950001	22975000
Chr03	22975001	23175000
Chr03	23200001	23375000
Chr03	23400001	23425000
Chr03	23425001	23450000
Chr03	23475001	23550000
Chr03	23575001	23625000
Chr03	23650001	23750000
Chr03	23775001	23950000
Chr03	23975001	24000000
Chr03	24025001	24050000
Chr03	24050001	24100000
Chr03	24125001	24150000
Chr03	24175001	24225000
Chr03	24250001	24275000
Chr03	24275001	24425000
Chr03	24450001	24525000
Chr03	24550001	24575000
Chr03	24600001	24625000
Chr03	24625001	24650000
Chr03	24675001	24700000
Chr03	24700001	24775000
Chr03	24800001	24825000
Chr03	24850001	24875000
Chr03	24875001	24925000
Chr03	24950001	25150000
Chr03	25175001	25200000
Chr03	25225001	25250000
Chr03	25250001	25275000
Chr03	25300001	25325000
Chr03	25350001	25375000
Chr03	25375001	25400000
Chr03	25400001	25450000
Chr03	25475001	25500000
Chr03	25500001	25725000
Chr03	25750001	25775000
Chr03	25775001	25800000
Chr03	25800001	25825000
Chr03	25850001	25875000
Chr03	25875001	26000000
Chr03	26025001	26050000
Chr03	26050001	26125000
Chr03	26150001	26175000
Chr03	26200001	26225000
Chr03	26225001	26275000
Chr03	26300001	26325000
Chr03	26350001	26375000
Chr03	26375001	26400000
Chr03	26425001	26450000
Chr03	26475001	26500000
Chr03	26525001	26550000
Chr03	26550001	26575000
Chr03	26575001	26625000
Chr03	26650001	26675000
Chr03	26700001	26725000
Chr03	26750001	26775000
Chr03	26800001	26825000
Chr03	26825001	26850000
Chr03	26875001	26900000
Chr03	26900001	26925000
Chr03	26950001	26975000
Chr03	27000001	27200000
Chr03	27225001	27325000
Chr03	27350001	27375000
Chr03	27375001	27400000
Chr03	27400001	27475000
Chr03	27500001	27525000
Chr03	27550001	27575000
Chr03	27575001	27650000
Chr03	27675001	27725000
Chr03	27750001	27800000
Chr03	27825001	27850000
Chr03	27850001	28000000
Chr03	28025001	28050000
Chr03	28075001	28100000
Chr03	28100001	28150000
Chr03	28175001	28200000
Chr03	28225001	28250000
Chr03	28250001	28275000
Chr03	28300001	28425000
Chr03	28450001	28500000
Chr03	28525001	28575000
Chr03	28600001	28625000
Chr03	28625001	28675000
Chr03	28700001	28725000
Chr03	28725001	28750000
Chr03	28775001	28800000
Chr03	28825001	28850000
Chr03	28875001	28900000
Chr03	28925001	28975000
Chr03	29000001	29150000
Chr03	29175001	29200000
Chr03	29225001	29300000
Chr03	29325001	29425000
Chr03	29450001	29550000
Chr04	25001	125000
Chr04	150001	175000
Chr04	175001	250000
Chr04	275001	350000
Chr04	375001	425000
Chr04	450001	475000
Chr04	475001	525000
Chr04	550001	575000
Chr04	575001	600000
Chr04	600001	775000
Chr04	800001	1050000
Chr04	1075001	1125000
Chr04	1150001	1175000
Chr04	1200001	1225000
Chr04	1225001	1300000
Chr04	1325001	1450000
Chr04	1475001	1600000
Chr04	1625001	1700000
Chr04	1725001	1875000
Chr04	1900001	1925000
Chr04	1950001	1975000
Chr04	2000001	2150000
Chr04	2175001	2200000
Chr04	2200001	2225000
Chr04	2250001	2425000
Chr04	2450001	2475000
Chr04	2475001	2500000
Chr04	2500001	2600000
Chr04	2625001	2775000
Chr04	2800001	2825000
Chr04	2850001	2875000
Chr04	2875001	2900000
Chr04	2925001	2950000
Chr04	2975001	3050000
Chr04	3075001	3175000
Chr04	3200001	3225000
Chr04	3225001	3250000
Chr04	3250001	3275000
Chr04	3300001	3325000
Chr04	3325001	3400000
Chr04	3425001	3475000
Chr04	3500001	3525000
Chr04	3550001	3625000
Chr04	3650001	3675000
Chr04	3700001	3725000
Chr04	3750001	3850000
Chr04	3875001	3900000
Chr04	3900001	3975000
Chr04	4000001	4050000
Chr04	4075001	4100000
Chr04	4125001	4150000
Chr04	4150001	4175000
Chr04	4200001	4225000
Chr04	4225001	4250000
Chr04	4275001	4300000
Chr04	4325001	4350000
Chr04	4350001	4375000
Chr04	4400001	4425000
Chr04	4425001	4450000
Chr04	4450001	4475000
Chr04	4500001	4525000
Chr04	4550001	4600000
Chr04	4625001	4725000
Chr04	4750001	4850000
Chr04	4875001	4900000
Chr04	4925001	4950000
Chr04	4975001	5050000
Chr04	5075001	5175000
Chr04	5200001	5225000
Chr04	5250001	5325000
Chr04	5350001	5375000
Chr04	5375001	5425000
Chr04	5450001	5475000
Chr04	5500001	5525000
Chr04	5550001	5600000
Chr04	5625001	5650000
Chr04	5675001	5775000
Chr04	5800001	5825000
Chr04	5825001	5850000
Chr04	5850001	5875000
Chr04	5900001	5925000
Chr04	5950001	6100000
Chr04	6125001	6150000
Chr04	6175001	6200000
Chr04	6225001	6250000
Chr04	6275001	6300000
Chr04	6300001	6325000
Chr04	6350001	6375000
Chr04	6375001	6400000
Chr04	6425001	6525000
Chr04	6550001	6600000
Chr04	6625001	6650000
Chr04	6675001	6950000
Chr04	6975001	7025000
Chr04	7050001	7075000
Chr04	7100001	7125000
Chr04	7150001	7250000
Chr04	7275001	7325000
Chr04	7350001	7475000
Chr04	7500001	7575000
Chr04	7600001	7625000
Chr04	7650001	7675000
Chr04	7700001	7725000
Chr04	7725001	7750000
Chr04	7775001	7800000
Chr04	7825001	7850000
Chr04	7850001	7925000
Chr04	7950001	8000000
Chr04	8025001	8175000
Chr04	8200001	8225000
Chr04	8225001	8250000
Chr04	8275001	8300000
Chr04	8300001	8325000
Chr04	8350001	8375000
Chr04	8400001	8425000
Chr04	8425001	8525000
Chr04	8550001	8600000
Chr04	8625001	8650000
Chr04	8650001	8675000
Chr04	8700001	8725000
Chr04	8725001	8750000
Chr04	8750001	8875000
Chr04	8900001	8975000
Chr04	9000001	9100000
Chr04	9125001	9175000
Chr04	9200001	9250000
Chr04	9275001	9450000
Chr04	9475001	9550000
Chr04	9575001	9625000
Chr04	10300001	10325000
Chr04	10350001	10375000
Chr04	10400001	10650000
Chr04	10675001	10700000
Chr04	10725001	10750000
Chr04	10775001	10800000
Chr04	10825001	10875000
Chr04	10900001	10975000
Chr04	11000001	11050000
Chr04	11075001	11100000
Chr04	11100001	11350000
Chr04	11375001	11400000
Chr04	11425001	11450000
Chr04	11450001	11625000
Chr04	11650001	11675000
Chr04	11700001	11725000
Chr04	11750001	11800000
Chr04	11825001	11875000
Chr04	11900001	11925000
Chr04	11950001	11975000
Chr04	11975001	12000000
Chr04	12025001	12200000
Chr04	12225001	12250000
Chr04	12250001	12275000
Chr04	12275001	12325000
Chr04	12350001	12375000
Chr04	12375001	12450000
Chr04	12475001	12525000
Chr04	12550001	12600000
Chr04	12625001	12675000
Chr04	12700001	12750000
Chr04	12775001	12825000
Chr04	12850001	12875000
Chr04	12875001	12900000
Chr04	12925001	12950000
Chr04	12950001	12975000
Chr04	13000001	13125000
Chr04	13150001	13175000
Chr04	13175001	13200000
Chr04	13225001	13300000
Chr04	13325001	13350000
Chr04	13350001	13375000
Chr04	13400001	13425000
Chr04	13425001	13450000
Chr04	13475001	13500000
Chr04	13500001	13525000
Chr04	13525001	13550000
Chr04	13550001	13600000
Chr04	13625001	13725000
Chr04	13750001	13925000
Chr04	13950001	14050000
Chr04	14075001	14150000
Chr04	14175001	14200000
Chr04	14225001	14300000
Chr04	14325001	14425000
Chr04	14450001	14475000
Chr04	14475001	14500000
Chr04	14525001	14575000
Chr04	14600001	14625000
Chr04	14650001	14675000
Chr04	14675001	14725000
Chr04	14750001	14800000
Chr04	14825001	14850000
Chr04	14875001	14900000
Chr04	14925001	14975000
Chr04	15000001	15125000
Chr04	15150001	15175000
Chr04	15175001	15200000
Chr04	15200001	15225000
Chr04	15250001	15300000
Chr04	15325001	15425000
Chr04	15450001	15500000
Chr04	15525001	15550000
Chr04	15575001	15625000
Chr04	15650001	15675000
Chr04	15700001	15725000
Chr04	15725001	15775000
Chr04	15800001	15825000
Chr04	15825001	15875000
Chr04	15900001	15975000
Chr04	16000001	16025000
Chr04	16050001	16075000
Chr04	16100001	16300000
Chr04	16325001	16500000
Chr04	16525001	16575000
Chr04	16600001	16750000
Chr04	16775001	16825000
Chr04	16850001	16925000
Chr04	16950001	16975000
Chr04	17000001	17025000
Chr04	17050001	17175000
Chr04	17200001	17350000
Chr04	17375001	17450000
Chr04	17475001	17500000
Chr04	17500001	17575000
Chr04	17600001	17625000
Chr04	17650001	17675000
Chr04	17675001	17700000
Chr04	17725001	17750000
Chr04	17750001	17800000
Chr04	17825001	17850000
Chr04	17875001	17950000
Chr04	17975001	18000000
Chr04	18025001	18050000
Chr04	18075001	18125000
Chr04	18150001	18375000
Chr04	18400001	18550000
Chr04	18575001	18600000
Chr04	18600001	18625000
Chr04	18625001	18675000
Chr04	18700001	18750000
Chr04	18775001	18800000
Chr04	18825001	18850000
Chr04	18850001	18875000
Chr04	18875001	18900000
Chr04	18925001	18950000
Chr04	18950001	19050000
Chr04	19075001	19125000
Chr04	19150001	19200000
Chr04	19225001	19250000
Chr04	19275001	19300000
Chr04	19300001	19325000
Chr04	19325001	19350000
Chr04	19375001	19400000
Chr04	19400001	19425000
Chr04	19450001	19475000
Chr04	19475001	19500000
Chr04	19500001	19525000
Chr04	19550001	19600000
Chr04	19625001	19725000
Chr04	19750001	19775000
Chr04	19775001	19825000
Chr04	19850001	19875000
Chr04	19900001	19925000
Chr04	19925001	19950000
Chr04	19950001	19975000
Chr04	20000001	20125000
Chr04	20150001	20200000
Chr04	20225001	20250000
Chr04	20250001	20275000
Chr04	20300001	20325000
Chr04	20325001	20350000
Chr04	20375001	20400000
Chr04	20400001	20425000
Chr04	20450001	20525000
Chr04	20550001	20575000
Chr04	20600001	20625000
Chr04	20625001	20675000
Chr04	20700001	20725000
Chr04	20725001	20775000
Chr04	20800001	20825000
Chr04	20850001	20875000
Chr04	20875001	20975000
Chr04	21000001	21050000
Chr04	21075001	21100000
Chr04	21125001	21150000
Chr04	21175001	21275000
Chr04	21300001	21325000
Chr04	21350001	21375000
Chr04	21375001	21425000
Chr04	21450001	21475000
Chr04	21500001	21525000
Chr04	21525001	21550000
Chr04	21550001	21600000
Chr04	21625001	21650000
Chr04	21650001	21725000
Chr04	21750001	21825000
Chr04	21850001	21900000
Chr04	21925001	22000000
Chr04	22025001	22075000
Chr04	22100001	22125000
Chr04	22125001	22150000
Chr04	22150001	22175000
Chr04	22200001	22225000
Chr04	22225001	22300000
Chr04	22325001	22350000
Chr04	22375001	22400000
Chr04	22400001	22475000
Chr04	22500001	22575000
Chr04	22600001	22675000
Chr04	22700001	22750000
Chr04	22775001	22800000
Chr04	22825001	22925000
Chr04	22950001	22975000
Chr04	23000001	23025000
Chr04	23050001	23075000
Chr04	23100001	23125000
Chr04	23125001	23175000
Chr04	23200001	23225000
Chr04	23250001	23275000
Chr04	23275001	23300000
Chr04	23300001	23325000
Chr04	23325001	23350000
Chr04	23375001	23400000
Chr04	23425001	23475000
Chr04	23500001	23525000
Chr04	23550001	23600000
Chr04	23625001	23650000
Chr04	23675001	23700000
Chr04	23700001	23725000
Chr04	23750001	23800000
Chr04	23825001	23850000
Chr04	23875001	23900000
Chr05	125001	225000
Chr05	250001	275000
Chr05	275001	300000
Chr05	325001	350000
Chr05	350001	425000
Chr05	450001	525000
Chr05	550001	600000
Chr05	625001	650000
Chr05	675001	700000
Chr05	700001	725000
Chr05	750001	775000
Chr05	800001	850000
Chr05	875001	900000
Chr05	925001	950000
Chr05	975001	1000000
Chr05	1000001	1125000
Chr05	1150001	1175000
Chr05	1200001	1225000
Chr05	1250001	1300000
Chr05	1325001	1350000
Chr05	1375001	1475000
Chr05	1500001	1525000
Chr05	1550001	1575000
Chr05	1575001	1725000
Chr05	1750001	1950000
Chr05	1975001	2100000
Chr05	2125001	2150000
Chr05	2150001	2225000
Chr05	2250001	2300000
Chr05	2325001	2400000
Chr05	2425001	2450000
Chr05	2450001	2600000
Chr05	2625001	2675000
Chr05	2700001	2725000
Chr05	2725001	2775000
Chr05	2800001	2825000
Chr05	2825001	2850000
Chr05	2875001	2975000
Chr05	3000001	3025000
Chr05	3050001	3075000
Chr05	3100001	3125000
Chr05	3150001	3175000
Chr05	3175001	3200000
Chr05	3225001	3250000
Chr05	3275001	3350000
Chr05	3375001	3425000
Chr05	3450001	3475000
Chr05	3500001	3625000
Chr05	3650001	3675000
Chr05	3700001	3725000
Chr05	3725001	3800000
Chr05	3825001	3850000
Chr05	3875001	3900000
Chr05	3900001	3950000
Chr05	3975001	4000000
Chr05	4000001	4075000
Chr05	4100001	4125000
Chr05	4150001	4175000
Chr05	4175001	4200000
Chr05	4225001	4275000
Chr05	4300001	4375000
Chr05	4400001	4425000
Chr05	4450001	4475000
Chr05	4475001	4500000
Chr05	4525001	4550000
Chr05	4550001	4575000
Chr05	4600001	4625000
Chr05	4650001	4725000
Chr05	4750001	4800000
Chr05	4825001	4850000
Chr05	4875001	4900000
Chr05	4925001	4950000
Chr05	4975001	5000000
Chr05	5025001	5050000
Chr05	5075001	5100000
Chr05	5100001	5125000
Chr05	5150001	5175000
Chr05	5200001	5250000
Chr05	5275001	5375000
Chr05	5400001	5425000
Chr05	5450001	5475000
Chr05	5475001	5525000
Chr05	5550001	5575000
Chr05	5575001	5625000
Chr05	5650001	5825000
Chr05	5850001	5875000
Chr05	5875001	5900000
Chr05	5900001	5950000
Chr05	5975001	6000000
Chr05	6000001	6075000
Chr05	6100001	6150000
Chr05	6175001	6200000
Chr05	6225001	6250000
Chr05	6275001	6300000
Chr05	6325001	6350000
Chr05	6350001	6375000
Chr05	6400001	6500000
Chr05	6525001	6575000
Chr05	6600001	6675000
Chr05	6700001	6725000
Chr05	6750001	6775000
Chr05	6775001	6825000
Chr05	6850001	6875000
Chr05	6900001	7000000
Chr05	7025001	7050000
Chr05	7075001	7100000
Chr05	7100001	7225000
Chr05	7250001	7325000
Chr05	7350001	7375000
Chr05	7400001	7425000
Chr05	7425001	7500000
Chr05	7525001	7550000
Chr05	7575001	7625000
Chr05	7650001	7675000
Chr05	7700001	7775000
Chr05	7800001	7825000
Chr05	7850001	7875000
Chr05	7900001	7925000
Chr05	7925001	7950000
Chr05	7975001	8100000
Chr05	8125001	8225000
Chr05	8250001	8275000
Chr05	8300001	8500000
Chr05	8525001	8550000
Chr05	8575001	8600000
Chr05	8625001	8650000
Chr05	8675001	8700000
Chr05	8725001	8750000
Chr05	8750001	8775000
Chr05	8800001	8825000
Chr05	8850001	8875000
Chr05	8900001	8975000
Chr05	9000001	9075000
Chr05	9100001	9125000
Chr05	9125001	9150000
Chr05	9175001	9250000
Chr05	9275001	9300000
Chr05	9300001	9325000
Chr05	9350001	9475000
Chr05	9500001	9525000
Chr05	9525001	9675000
Chr05	9700001	9725000
Chr05	9725001	9900000
Chr05	9925001	9950000
Chr05	9950001	9975000
Chr05	9975001	10000000
Chr05	10025001	10050000
Chr05	10050001	10075000
Chr05	10100001	10125000
Chr05	10150001	10175000
Chr05	10175001	10200000
Chr05	10225001	10250000
Chr05	10250001	10275000
Chr05	10275001	10350000
Chr05	10375001	10450000
Chr05	10475001	10875000
Chr05	10900001	11200000
Chr05	11225001	11375000
Chr05	11400001	11500000
Chr05	11525001	11875000
Chr05	11900001	11975000
Chr05	12000001	12125000
Chr05	12150001	12175000
Chr05	12175001	12200000
Chr05	12200001	12275000
Chr05	12300001	12500000
Chr05	12525001	12650000
Chr05	12675001	12800000
Chr05	12825001	12850000
Chr05	12850001	12875000
Chr05	12900001	12925000
Chr05	12925001	12950000
Chr05	12950001	13025000
Chr05	13050001	13075000
Chr05	13100001	13125000
Chr05	13125001	13225000
Chr05	13250001	13450000
Chr05	13475001	13575000
Chr05	13600001	13625000
Chr05	13650001	13675000
Chr05	13700001	13825000
Chr05	13850001	13875000
Chr05	13875001	13900000
Chr05	13925001	13950000
Chr05	13975001	14000000
Chr05	14000001	14125000
Chr05	14150001	14200000
Chr05	14225001	14275000
Chr05	14300001	14325000
Chr05	14350001	14375000
Chr05	14400001	14450000
Chr05	14475001	14500000
Chr05	14500001	14525000
Chr05	14550001	14575000
Chr05	14600001	14625000
Chr05	14650001	14675000
Chr05	14675001	14750000
Chr05	14775001	14825000
Chr05	14850001	14975000
Chr05	15000001	15050000
Chr05	15075001	15150000
Chr05	15175001	15200000
Chr05	15225001	15325000
Chr05	15350001	15375000
Chr05	15400001	15425000
Chr05	15425001	15475000
Chr05	15500001	15525000
Chr05	15550001	15600000
Chr05	15625001	15650000
Chr05	15675001	15700000
Chr05	15700001	16025000
Chr05	16050001	16125000
Chr05	16150001	16175000
Chr05	16200001	16225000
Chr05	16225001	16325000
Chr05	16350001	16375000
Chr05	16400001	16425000
Chr05	16425001	16825000
Chr05	16850001	17025000
Chr05	17050001	17075000
Chr05	17100001	17125000
Chr05	17125001	17150000
Chr05	17150001	17175000
Chr05	17200001	17275000
Chr05	17300001	17350000
Chr05	17375001	17400000
Chr05	17425001	17450000
Chr05	17475001	17550000
Chr05	17575001	17675000
Chr05	17700001	17725000
Chr05	17750001	17775000
Chr05	17775001	17800000
Chr05	17800001	17875000
Chr05	17900001	17975000
Chr05	18000001	18025000
Chr05	18050001	18125000
Chr05	18150001	18250000
Chr05	18275001	18300000
Chr05	18325001	18350000
Chr05	18375001	18475000
Chr05	18500001	18525000
Chr05	18550001	18575000
Chr05	18600001	18700000
Chr05	18725001	18800000
Chr05	18825001	18850000
Chr05	18875001	18950000
Chr05	18975001	19000000
Chr05	19025001	19050000
Chr05	19050001	19125000
Chr05	19150001	19175000
Chr05	19175001	19250000
Chr05	19275001	19300000
Chr05	19325001	19375000
Chr05	19400001	19425000
Chr05	19425001	19475000
Chr05	19500001	19525000
Chr05	19550001	19575000
Chr05	19575001	19625000
Chr05	19650001	19750000
Chr05	19775001	19800000
Chr05	19825001	19850000
Chr05	19850001	19875000
Chr05	19900001	19925000
Chr05	19925001	20000000
Chr05	20025001	20100000
Chr05	20125001	20200000
Chr05	20225001	20250000
Chr05	20250001	20275000
Chr05	20300001	20325000
Chr05	20325001	20350000
Chr05	20350001	20450000
Chr05	20475001	20500000
Chr05	20525001	20600000
Chr05	20625001	20650000
Chr05	20675001	20700000
Chr05	20725001	20750000
Chr05	20775001	20850000
Chr05	20875001	20900000
Chr05	20925001	20950000
Chr05	20950001	20975000
Chr05	21000001	21100000
Chr05	21125001	21150000
Chr05	21150001	21175000
Chr05	21200001	21225000
Chr05	21250001	21275000
Chr05	21275001	21450000
Chr05	21475001	21500000
Chr05	21500001	21525000
Chr05	21550001	21600000
Chr05	21625001	21750000
Chr05	21775001	21800000
Chr05	21800001	21825000
Chr05	21825001	21875000
Chr05	21900001	21925000
Chr05	21925001	21950000
Chr05	21975001	22000000
Chr05	22000001	22025000
Chr05	22025001	22050000
Chr05	22075001	22100000
Chr05	22125001	22150000
Chr05	22175001	22300000
Chr05	22325001	22425000
Chr05	22450001	22475000
Chr05	22500001	22550000
Chr05	22575001	22625000
Chr05	22650001	22675000
Chr05	22700001	22725000
Chr05	22750001	22775000
Chr05	22775001	22850000
Chr05	22875001	22900000
Chr05	22925001	22950000
Chr05	22950001	23075000
Chr05	23100001	23125000
Chr05	23125001	23225000
Chr05	23250001	23300000
Chr05	23325001	23350000
Chr05	23375001	23400000
Chr05	23425001	23550000
Chr05	23575001	23600000
Chr05	23600001	23625000
Chr05	23625001	23725000
Chr05	23750001	23950000
Chr05	23975001	24050000
Chr05	24075001	24175000
Chr05	24200001	24300000
Chr05	24325001	24375000
Chr05	24400001	24425000
Chr05	24450001	24475000
Chr05	24500001	24525000
Chr05	24525001	24600000
Chr05	24625001	24650000
Chr05	24675001	24700000
Chr05	24700001	24850000
Chr05	24875001	24900000
Chr05	24925001	24950000
Chr05	24975001	25025000
Chr05	25050001	25075000
Chr05	25100001	25125000
Chr05	25125001	25225000
Chr05	25250001	25325000
Chr05	25350001	25425000
Chr05	25450001	25525000
Chr05	25550001	25575000
Chr05	25575001	25600000
Chr05	25600001	25650000
Chr05	25675001	25700000
Chr05	25725001	25750000
Chr05	25750001	25775000
Chr05	25800001	25825000
Chr05	25850001	25875000
Chr05	25875001	25900000
Chr05	25925001	25950000
Chr05	25975001	26000000
Chr05	26025001	26050000
Chr05	26050001	26075000
Chr05	26100001	26175000
Chr05	26200001	26275000
Chr05	26300001	26400000
Chr05	26425001	26575000
Chr05	26600001	26625000
Chr05	26625001	26650000
Chr05	26650001	26675000
Chr05	26700001	26725000
Chr05	26725001	26825000
Chr05	26850001	26900000
Chr05	26925001	26950000
Chr05	26975001	27000000
Chr05	27025001	27050000
Chr05	27075001	27100000
Chr05	27100001	27125000
Chr05	27150001	27225000
Chr05	27250001	27300000
Chr05	27325001	27450000
Chr05	27475001	27500000
Chr05	27525001	27575000
Chr05	27600001	27625000
Chr05	27650001	27675000
Chr05	27700001	27775000
Chr05	27800001	27850000
Chr05	27875001	27900000
Chr05	27900001	27950000
Chr05	27975001	28000000
Chr05	28025001	28050000
Chr05	28075001	28100000
Chr05	28125001	28175000
Chr05	28200001	28275000
Chr05	28300001	28475000
Chr05	28500001	28675000
Chr05	28700001	28800000
Chr05	28825001	28850000
Chr05	28875001	28900000
Chr05	28900001	28950000
Chr05	28975001	29000000
Chr05	29025001	29050000
Chr05	29050001	29225000
Chr05	29250001	29275000
Chr05	29300001	29325000
Chr05	29325001	29450000
Chr05	29475001	29500000
Chr05	29525001	29550000
Chr05	29550001	29575000
Chr05	29600001	29700000
Chr05	29725001	29825000
Chr05	29850001	29925000
Chr05	29950001	29975000
Chr05	29975001	30100000
Chr05	30125001	30175000
Chr05	30200001	30250000
Chr05	30275001	30325000
Chr05	30350001	30450000
Chr05	30475001	30500000
Chr05	30525001	30550000
Chr05	30550001	30600000
Chr05	30625001	30675000
Chr05	30700001	30750000
Chr05	30775001	30800000
Chr05	30825001	30850000
Chr05	30850001	30950000
Chr05	30975001	31000000
Chr05	31025001	31050000
Chr05	31050001	31075000
Chr05	31075001	31100000
Chr05	31100001	31125000
Chr05	31150001	31175000
Chr05	31175001	31200000
Chr05	31225001	31250000
Chr05	31275001	31300000
Chr05	31300001	31325000
Chr05	31325001	31400000
Chr05	31425001	31475000
Chr05	31500001	31525000
Chr05	31550001	31575000
Chr05	31575001	31625000
Chr05	31650001	31675000
Chr05	31700001	31725000
Chr05	31725001	31800000
Chr05	31825001	31850000
Chr05	31875001	31900000
Chr05	31900001	31925000
Chr05	31925001	31950000
Chr05	31975001	32000000
Chr05	32000001	32050000
Chr05	32075001	32100000
Chr05	32125001	32150000
Chr05	32175001	32225000
Chr05	32250001	32350000
Chr05	32375001	32425000
Chr05	32450001	32475000
Chr05	32500001	32525000
Chr05	32525001	32650000
Chr05	32675001	32700000
Chr05	32725001	32750000
Chr05	32750001	32775000
Chr05	32800001	32850000
Chr05	32875001	32950000
Chr05	32975001	33000000
Chr05	33000001	33025000
Chr05	33050001	33175000
Chr05	33200001	33225000
Chr05	33225001	33250000
Chr05	33275001	33300000
Chr05	33325001	33350000
Chr05	33350001	33375000
Chr05	33400001	33425000
Chr05	33425001	33450000
Chr05	33475001	33500000
Chr05	33500001	33525000
Chr05	33550001	33575000
Chr05	33575001	33600000
Chr05	33625001	33650000
Chr05	33650001	33675000
Chr05	33700001	33725000
Chr05	33750001	33825000
Chr05	33850001	33925000
Chr05	33950001	33975000
Chr05	34000001	34025000
Chr05	34050001	34150000
Chr05	34175001	34275000
Chr05	34300001	34350000
Chr05	34375001	34400000
Chr05	34425001	34450000
Chr05	34450001	34475000
Chr05	34500001	34525000
Chr05	34525001	34625000
Chr05	34650001	34725000
Chr05	34750001	34775000
Chr05	34800001	34825000
Chr06	25001	75000
Chr06	100001	125000
Chr06	125001	150000
Chr06	175001	200000
Chr06	200001	225000
Chr06	250001	275000
Chr06	300001	325000
Chr06	350001	375000
Chr06	400001	500000
Chr06	525001	625000
Chr06	650001	675000
Chr06	700001	725000
Chr06	725001	800000
Chr06	825001	850000
Chr06	850001	875000
Chr06	900001	950000
Chr06	975001	1100000
Chr06	1125001	1150000
Chr06	1175001	1250000
Chr06	1275001	1300000
Chr06	1325001	1375000
Chr06	1400001	1425000
Chr06	1450001	1475000
Chr06	1475001	1525000
Chr06	1550001	1575000
Chr06	1600001	1750000
Chr06	1775001	1950000
Chr06	1975001	2150000
Chr06	2175001	2250000
Chr06	2275001	2300000
Chr06	2300001	2325000
Chr06	2325001	2500000
Chr06	2525001	2575000
Chr06	2600001	2700000
Chr06	2725001	2750000
Chr06	2750001	2875000
Chr06	2900001	2950000
[truncated: 4,954 more rows]
